# Supplementary material for: Improving Ni2+ Tolerance of Arabidopsis by Overexpressing Bacterial rcnA Gene Encoding a Membrane-Bound Exporter of Ni2+
Source: Int J Mol Sci. 2024 Dec 30;26(1):227. doi: 10.3390/ijms26010227 (PMC11719643; doi:10.3390/ijms26010227)
Supplement: Supplementary file 1 [file ijms-26-00227-s001.zip]

Archive with 1 entries (1 files):
- ijms-3359874-supplementary.pdf
